# Supplementary material for: Histidine alleviates Hashimoto’s thyroiditis via the neutrophil extracellular traps-NF-κB signaling pathway
Source: Sci Rep. 2026 Mar 26;16:15148. doi: 10.1038/s41598-026-45671-2 (PMC13172347; doi:10.1038/s41598-026-45671-2)
Supplement: Supplementary file 1 — Supplementary Material 1 [file 41598_2026_45671_MOESM1_ESM.zip]

Archive with 3 entries (2 files):
- NETs/
- NETs/Figure 2B.tif
- NETs/Figure 3A.tif
