# Supplementary material for: Histidine alleviates Hashimoto’s thyroiditis via the neutrophil extracellular traps-NF-κB signaling pathway
Source: Sci Rep. 2026 Mar 26;16:15148. doi: 10.1038/s41598-026-45671-2 (PMC13172347; doi:10.1038/s41598-026-45671-2)
Supplement: Supplementary file 3 — Supplementary Material 3 [file 41598_2026_45671_MOESM3_ESM.zip]

Archive with 3 entries (2 files):
- qPCR/
- qPCR/The expression of H1R and HDC genes was detected by qPCR.xlsx
- qPCR/The expression of HDC and H1R was detected by qPCR.xlsx
