# Supplementary material for: Histidine alleviates Hashimoto’s thyroiditis via the neutrophil extracellular traps-NF-κB signaling pathway
Source: Sci Rep. 2026 Mar 26;16:15148. doi: 10.1038/s41598-026-45671-2 (PMC13172347; doi:10.1038/s41598-026-45671-2)
Supplement: Supplementary file 3 — Supplementary Material 3 [file 41598_2026_45671_MOESM3_ESM.zip › qPCR/The expression of H1R and HDC genes was detected by qPCR.xlsx]

## Sheet: H1R
一、原始数据
	Well	Sample Name	Target Name	Task	Reporter	QuesiCtrlher	Cт	Cт Mean	Cт SD
	A1	Blank	H1R	UNKNOWN	SYBR	None	30.13	30.3467	0.202073
	A2	Blank	H1R	UNKNOWN	SYBR	None	30.38
	A3	Blank	H1R	UNKNOWN	SYBR	None	30.53
	A4	Blank	GAPDH	UNKNOWN	SYBR	None	12.7	12.8233	0.15695
	A5	Blank	GAPDH	UNKNOWN	SYBR	None	12.77
	A6	Blank	GAPDH	UNKNOWN	SYBR	None	13
	A7	20 mM KI	H1R	UNKNOWN	SYBR	None	25.11	25.1567	0.064291
	A8	20 mM KI	H1R	UNKNOWN	SYBR	None	25.13
	A9	20 mM KI	H1R	UNKNOWN	SYBR	None	25.23
	A10	20 mM KI	GAPDH	UNKNOWN	SYBR	None	12.7	12.8233	0.15695
	A11	20 mM KI	GAPDH	UNKNOWN	SYBR	None	12.77
	A12	20 mM KI	GAPDH	UNKNOWN	SYBR	None	13
	B1	100 nM PMA	H1R	UNKNOWN	SYBR	None	24.01	24.08	0.07
	B2	100 nM PMA	H1R	UNKNOWN	SYBR	None	24.08
	B3	100 nM PMA	H1R	UNKNOWN	SYBR	None	24.15
	B4	100 nM PMA	GAPDH	UNKNOWN	SYBR	None	11.84	12.0167	0.166233
	B5	100 nM PMA	GAPDH	UNKNOWN	SYBR	None	12.04
	B6	100 nM PMA	GAPDH	UNKNOWN	SYBR	None	12.17
二、数据分析（2-∆∆Ct法）
	分组标记	数据分析								复孔差异
		GAPDH	H1R	∆Ct	-∆∆Ct	2-∆∆Ct	表达丰度	STDEV.	p value	内参基因	目的基因
	Blank	12.7	30.13	17.43	0.0933333	1.06683	1.00131	0.0627775		0.3	0.4
		12.77	30.38	17.61	-0.0866667	0.941696
		13	30.53	17.53	-0.00666667	0.99539
	20 mM KI	12.7	25.11	12.41	5.11333	34.6152	36.5554	2.38281	0.00148412	0.3	0.12
		12.77	25.13	12.36	5.16333	35.8359
		13	25.23	12.23	5.29333	39.215
	100 nM PMA	11.84	24.01	12.17	5.35333	40.8803	44.0834	2.93206	0.00153379	0.33	0.14
		12.04	24.08	12.04	5.48333	44.735
		12.17	24.15	11.98	5.54333	46.6347

## Sheet: HDC
一、原始数据
	Well	Sample Name	Target Name	Task	Reporter	QuesiCtrlher	Cт	Cт Mean	Cт SD
	A1	Blank	HDC	UNKNOWN	SYBR	None	22.62	22.6933	0.0750555
	A2	Blank	HDC	UNKNOWN	SYBR	None	22.69
	A3	Blank	HDC	UNKNOWN	SYBR	None	22.77
	A4	Blank	GAPDH	UNKNOWN	SYBR	None	12.7	12.8233	0.15695
	A5	Blank	GAPDH	UNKNOWN	SYBR	None	12.77
	A6	Blank	GAPDH	UNKNOWN	SYBR	None	13
	A7	20 mM KI	HDC	UNKNOWN	SYBR	None	22.37	22.41	0.0608276
	A8	20 mM KI	HDC	UNKNOWN	SYBR	None	22.38
	A9	20 mM KI	HDC	UNKNOWN	SYBR	None	22.48
	A10	20 mM KI	GAPDH	UNKNOWN	SYBR	None	12.7	12.8233	0.15695
	A11	20 mM KI	GAPDH	UNKNOWN	SYBR	None	12.77
	A12	20 mM KI	GAPDH	UNKNOWN	SYBR	None	13
	B1	100 nM PMA	HDC	UNKNOWN	SYBR	None	19.74	20.05	0.331813
	B2	100 nM PMA	HDC	UNKNOWN	SYBR	None	20.01
	B3	100 nM PMA	HDC	UNKNOWN	SYBR	None	20.4
	B4	100 nM PMA	GAPDH	UNKNOWN	SYBR	None	11.84	12.0167	0.166233
	B5	100 nM PMA	GAPDH	UNKNOWN	SYBR	None	12.04
	B6	100 nM PMA	GAPDH	UNKNOWN	SYBR	None	12.17
二、数据分析（2-∆∆Ct法）
	分组标记	数据分析								复孔差异
		GAPDH	HDC	∆Ct	-∆∆Ct	2-∆∆Ct	表达丰度	STDEV.	p value	内参基因	目的基因
	Blank	12.7	22.62	9.92	-0.05	0.965936	1.00122	0.0611051		0.3	0.15
		12.77	22.69	9.92	-0.05	0.965936
		13	22.77	9.77	0.1	1.07177
	20 mM KI	12.7	22.37	9.67	0.2	1.1487	1.21886	0.0829403	0.0215958	0.3	0.11
		12.77	22.38	9.61	0.26	1.19748
		13	22.48	9.48	0.39	1.31039
	100 nM PMA	11.84	19.74	7.9	1.97	3.91768	3.58882	0.4193	0.00763048	0.33	0.66
		12.04	20.01	7.97	1.9	3.73213
		12.17	20.4	8.23	1.64	3.11666
