# Supplementary material for: Histidine alleviates Hashimoto’s thyroiditis via the neutrophil extracellular traps-NF-κB signaling pathway
Source: Sci Rep. 2026 Mar 26;16:15148. doi: 10.1038/s41598-026-45671-2 (PMC13172347; doi:10.1038/s41598-026-45671-2)
Supplement: Supplementary file 3 — Supplementary Material 3 [file 41598_2026_45671_MOESM3_ESM.zip › qPCR/The expression of HDC and H1R was detected by qPCR.xlsx]

## Sheet: H1R
一、原始数据
	Well	Sample Name	Target Name	Task	Reporter	QuesiCtrlher	Cт	Cт Mean	Cт SD
	A1	0 mmol/l-His	H1R	UNKNOWN	SYBR	None	22.38	22.4167	0.0321455
	A2	0 mmol/l-His	H1R	UNKNOWN	SYBR	None	22.43
	A3	0 mmol/l-His	H1R	UNKNOWN	SYBR	None	22.44
	A4	0 mmol/l-His	GAPDH	UNKNOWN	SYBR	None	10.17	10.3567	0.190088
	A5	0 mmol/l-His	GAPDH	UNKNOWN	SYBR	None	10.35
	A6	0 mmol/l-His	GAPDH	UNKNOWN	SYBR	None	10.55
	A7	1 mmol/l-His	H1R	UNKNOWN	SYBR	None	23.33	23.6633	0.299555
	A8	1 mmol/l-His	H1R	UNKNOWN	SYBR	None	23.75
	A9	1 mmol/l-His	H1R	UNKNOWN	SYBR	None	23.91
	A10	1 mmol/l-His	GAPDH	UNKNOWN	SYBR	None	10.56	10.6667	0.159478
	A11	1 mmol/l-His	GAPDH	UNKNOWN	SYBR	None	10.59
	A12	1 mmol/l-His	GAPDH	UNKNOWN	SYBR	None	10.85
	B1	5 mmol/l-His	H1R	UNKNOWN	SYBR	None	25.29	25.3833	0.080829
	B2	5 mmol/l-His	H1R	UNKNOWN	SYBR	None	25.43
	B3	5 mmol/l-His	H1R	UNKNOWN	SYBR	None	25.43
	B4	5 mmol/l-His	GAPDH	UNKNOWN	SYBR	None	10.46	10.6	0.225389
	B5	5 mmol/l-His	GAPDH	UNKNOWN	SYBR	None	10.48
	B6	5 mmol/l-His	GAPDH	UNKNOWN	SYBR	None	10.86
	B7	10 mmol/l-His	H1R	UNKNOWN	SYBR	None	26.32	26.4567	0.119304
	B8	10 mmol/l-His	H1R	UNKNOWN	SYBR	None	26.51
	B9	10 mmol/l-His	H1R	UNKNOWN	SYBR	None	26.54
	B10	10 mmol/l-His	GAPDH	UNKNOWN	SYBR	None	10.52	10.5967	0.100167
	B11	10 mmol/l-His	GAPDH	UNKNOWN	SYBR	None	10.56
	B12	10 mmol/l-His	GAPDH	UNKNOWN	SYBR	None	10.71
二、数据分析（2-∆∆Ct法）
	分组标记	数据分析								复孔差异
		GAPDH	H1R	∆Ct	-∆∆Ct	2-∆∆Ct	表达丰度	STDEV.	p value	内参基因	目的基因
	0 mmol/l-His	10.17	22.38	12.21	-0.15	0.90125	1.00418	0.112978		0.38	0.06
		10.35	22.43	12.08	-0.02	0.986233
		10.55	22.44	11.89	0.17	1.12506
	1 mmol/l-His	10.56	23.33	12.77	-0.71	0.61132	0.525946	0.0758083	0.00368015	0.29	0.58
		10.59	23.75	13.16	-1.1	0.466516
		10.85	23.91	13.06	-1	0.5
	5 mmol/l-His	10.46	25.29	14.83	-2.77	0.146604	0.152355	0.0209272	0.000212046	0.4	0.14
		10.48	25.43	14.95	-2.89	0.134904
		10.86	25.43	14.57	-2.51	0.175556
	10 mmol/l-His	10.52	26.32	15.8	-3.74	0.0748424	0.0718655	0.00389918	0.00481856	0.19	0.22
		10.56	26.51	15.95	-3.89	0.0674518
		10.71	26.54	15.83	-3.77	0.0733022

## Sheet: HDC
一、原始数据
	Well	Sample Name	Target Name	Task	Reporter	QuesiCtrlher	Cт	Cт Mean	Cт SD
	A1	0 mmol/l-His	HDC	UNKNOWN	SYBR	None	18.53	18.67	0.185203
	A2	0 mmol/l-His	HDC	UNKNOWN	SYBR	None	18.6
	A3	0 mmol/l-His	HDC	UNKNOWN	SYBR	None	18.88
	A4	0 mmol/l-His	GAPDH	UNKNOWN	SYBR	None	10.17	10.3567	0.190088
	A5	0 mmol/l-His	GAPDH	UNKNOWN	SYBR	None	10.35
	A6	0 mmol/l-His	GAPDH	UNKNOWN	SYBR	None	10.55
	A7	1 mmol/l-His	HDC	UNKNOWN	SYBR	None	19.77	19.85	0.10583
	A8	1 mmol/l-His	HDC	UNKNOWN	SYBR	None	19.81
	A9	1 mmol/l-His	HDC	UNKNOWN	SYBR	None	19.97
	A10	1 mmol/l-His	GAPDH	UNKNOWN	SYBR	None	10.56	10.6667	0.159478
	A11	1 mmol/l-His	GAPDH	UNKNOWN	SYBR	None	10.59
	A12	1 mmol/l-His	GAPDH	UNKNOWN	SYBR	None	10.85
	B1	5 mmol/l-His	HDC	UNKNOWN	SYBR	None	21.21	21.22	0.0173205
	B2	5 mmol/l-His	HDC	UNKNOWN	SYBR	None	21.21
	B3	5 mmol/l-His	HDC	UNKNOWN	SYBR	None	21.24
	B4	5 mmol/l-His	GAPDH	UNKNOWN	SYBR	None	10.46	10.6	0.225389
	B5	5 mmol/l-His	GAPDH	UNKNOWN	SYBR	None	10.48
	B6	5 mmol/l-His	GAPDH	UNKNOWN	SYBR	None	10.86
	B7	10 mmol/l-His	HDC	UNKNOWN	SYBR	None	23.08	23.1267	0.0416333
	B8	10 mmol/l-His	HDC	UNKNOWN	SYBR	None	23.14
	B9	10 mmol/l-His	HDC	UNKNOWN	SYBR	None	23.16
	B10	10 mmol/l-His	GAPDH	UNKNOWN	SYBR	None	10.52	10.5967	0.100167
	B11	10 mmol/l-His	GAPDH	UNKNOWN	SYBR	None	10.56
	B12	10 mmol/l-His	GAPDH	UNKNOWN	SYBR	None	10.71
二、数据分析（2-∆∆Ct法）
	分组标记	数据分析								复孔差异
		GAPDH	HDC	∆Ct	-∆∆Ct	2-∆∆Ct	表达丰度	STDEV.	p value	内参基因	目的基因
	0 mmol/l-His	10.17	18.53	8.36	-0.0466667	0.968171	1.00052	0.0397378		0.38	0.35
		10.35	18.6	8.25	0.0633333	1.04488
		10.55	18.88	8.33	-0.0166667	0.988514
	1 mmol/l-His	10.56	19.77	9.21	-0.896667	0.537126	0.547415	0.0211145	6.34545e-05	0.29	0.2
		10.59	19.81	9.22	-0.906667	0.533416
		10.85	19.97	9.12	-0.806667	0.571701
	5 mmol/l-His	10.46	21.21	10.75	-2.43667	0.18471	0.20357	0.0304601	1.02958e-05	0.4	0.03
		10.48	21.21	10.73	-2.41667	0.187288
		10.86	21.24	10.38	-2.06667	0.23871
	10 mmol/l-His	10.52	23.08	12.56	-4.24667	0.0526776	0.053827	0.00264394	0.000558277	0.19	0.08
		10.56	23.14	12.58	-4.26667	0.0519524
		10.71	23.16	12.45	-4.13667	0.0568511
